# Supplementary material for: Validity of Pneumonia Severity Assessment Scores in Africa and South Asia: A Systematic Review and Meta-Analysis
Source: Healthcare (Basel). 2021 Sep 11;9(9):1202. doi: 10.3390/healthcare9091202 (PMC8467534; doi:10.3390/healthcare9091202)
Supplement: Supplementary file 1 [file healthcare-09-01202-s001.zip]

Archive with 1 entries (1 files):
- healthcare-1336868-SI.pdf
